# Supplementary material for: Feasibility of rescue stenting technique in patients with acute ischemic stroke due to middle cerebral artery occlusion after failed thrombectomy: A single-center retrospective experience
Source: PLoS One. 2022 Sep 27;17(9):e0274842. doi: 10.1371/journal.pone.0274842 (PMC9514649; doi:10.1371/journal.pone.0274842)
Supplement: S1 Data — (XLSX) [file pone.0274842.s001.xlsx]

## Sheet: Sheet1
RS	Age	Female	HTN	DM	DL	Smoker	Prev_stroke	Afib	NIHSS	ASPECT	M1_M2	tPA_iv	Stent	Onset_to_pucture	Procedure_time	Stent_retrieve	Reperfusion	Sym_ICH	Good_mRS	Motality
1	65	0	1	1	1	1	1	1	15	8	1	1	1	240	130	3	1	0	1	0
1	62	0	1	0	0	1	0	0	19	8	1	0	1	225	120	3	1	0	0	0
1	68	1	1	0	1	0	0	0	16	7	1	1	0	280	100	2	1	0	1	0
1	73	1	0	1	0	0	0	1	12	7	1	1	1	270	130	2	0	1	0	0
1	76	0	0	0	1	0	0	0	11	8	1	0	1	300	130	3	0	0	0	0
1	57	1	1	0	0	0	0	0	14	6	2	0	0	310	120	3	1	0	1	0
1	56	0	1	1	1	1	0	1	15	10	2	1	1	200	140	3	1	0	1	0
1	71	1	0	0	0	0	0	0	18	8	1	1	1	220	110	2	0	0	0	0
1	72	1	1	0	0	0	0	0	20	9	1	0	1	240	100	3	1	0	0	0
1	66	0	1	1	1	1	0	1	17	8	2	1	1	250	150	3	0	0	0	0
1	63	1	0	0	0	0	0	0	15	9	2	0	0	260	140	3	0	0	0	0
1	68	0	0	0	0	0	0	1	13	6	1	0	1	300	150	4	1	0	0	0
1	70	0	1	0	0	0	1	0	14	8	1	1	0	320	130	2	0	1	0	0
1	78	1	1	0	1	0	0	0	15	7	2	0	1	350	120	3	1	0	1	0
1	66	0	0	0	0	0	0	0	14	8	2	1	1	360	120	3	0	0	1	0
1	69	1	0	1	1	0	0	0	18	8	1	0	1	210	110	3	1	0	0	1
1	65	0	1	1	0	1	0	0	13	8	1	1	1	220	120	3	1	0	1	0
1	63	1	1	0	0	0	0	0	14	8	1	1	1	180	130	3	1	0	1	0
1	68	0	0	0	1	0	0	0	16	7	2	0	1	200	120	3	1	0	1	0
1	59	1	1	1	0	0	0	0	15	8	1	0	0	220	110	3	0	0	0	0
1	67	0	0	0	0	1	0	0	14	8	1	1	1	240	120	3	0	0	0	0
1	64	0	1	0	1	0	0	1	13	8	1	0	1	210	110	3	1	0	1	0
0	67	0	1	1	1	1	1	1	15	8	1	1	1	220	140	3	1	0	1	0
0	64	0	0	0	0	1	0	0	14	8	1	0	0	240	120	3	0	1	0	1
0	70	1	1	1	0	0	0	0	15	7	2	1	1	260	130	3	0	0	0	0
0	72	0	1	0	0	0	0	1	16	9	1	0	1	280	110	2	0	0	0	0
0	77	1	0	1	1	0	1	0	18	10	2	0	1	300	100	3	0	0	0	0
0	76	0	1	0	0	1	0	0	19	10	1	1	0	330	140	4	1	0	1	0
0	78	1	0	0	0	0	0	1	15	8	1	1	1	150	150	4	0	0	0	0
0	64	0	0	1	1	0	0	0	11	8	2	0	1	190	120	3	0	0	0	0
0	62	1	1	0	0	0	0	0	13	6	1	0	1	220	130	3	1	0	0	0
0	66	1	1	0	0	0	0	1	14	6	1	1	1	230	120	3	0	1	0	0
0	65	0	1	0	0	1	0	0	15	5	1	1	0	150	130	3	1	0	1	0
0	71	0	0	1	1	0	0	1	16	8	2	0	1	260	140	3	0	0	0	0
0	68	1	0	0	0	0	1	0	18	7	1	1	1	230	110	2	0	0	0	0
0	71	1	1	0	0	0	0	1	19	7	1	0	1	300	140	3	0	0	0	0
0	64	0	1	0	1	0	0	0	20	10	2	0	1	290	110	3	0	0	0	0
0	66	1	0	1	0	0	0	0	10	9	2	1	0	310	120	3	0	1	0	0
0	68	0	1	0	0	1	0	1	11	7	1	0	1	220	120	2	1	0	1	0
0	80	1	1	0	1	0	1	0	10	7	2	1	0	230	130	3	1	0	0	0
0	78	0	0	0	0	0	0	0	14	8	2	0	1	250	130	3	0	0	0	0
0	64	1	1	1	0	0	0	0	18	10	1	1	1	280	110	3	0	0	0	0
0	70	0	1	0	1	0	0	1	15	7	1	0	1	220	120	3	0	0	0	1
0	70	0	0	0	0	1	0	0	16	7	1	1	1	220	130	2	0	0	0	0
0	65	1	0	1	0	0	0	0	14	7	2	0	1	240	130	3	0	0	0	0
0	68	0	1	0	1	0	0	0	13	8	1	1	0	220	120	3	0	0	1	0
0	63	0	0	0	0	1	0	0	15	7	2	0	1	240	120	3	0	0	0	0
0	66	1	1	1	0	0	0	1	15	8	1	0	0	250	115	3	1	0	1	0
0	67	0	0	1	0	0	0	0	14	8	1	0	1	230	120	3	0	0	0	0
0	70	0	1	0	0	0	0	0	16	7	2	0	0	220	120	3	0	0	0	0
0	59	1	0	0	1	0	0	0	13	6	1	1	1	190	115	3	0	0	0	0
0	65	0	1	0	0	1	0	0	13	8	1	0	1	250	110	3	0	0	0	0
0	64	0	0	1	0	0	0	0	13	8	1	0	1	260	120	3	1	0	0	0
